# Supplementary material for: Target degradation specificity of phytoplasma effector phyllogen is regulated by the recruitment of host proteasome shuttle protein
Source: Mol Plant Pathol. 2023 Dec 17;25(1):e13410. doi: 10.1111/mpp.13410 (PMC10799209; doi:10.1111/mpp.13410)
Supplement: Supplementary file 5 — Table S1. PHYLRYD interacts with RAD23 in yeast. The symbols indicate the growth of yeast co‐expressing AD‐fused RAD23 and BD‐fused phyllogen on the selective media (−LWAH, −LWH + 3AT, −LWH, and − LW): +++ the yeast grew on all the four media; ++ the yeast grew on −LWH + 3AT, −LWH, and − LW; + the yeast grew on −LWH and − LW; − the yeast grew only on −LW. A higher number of + indicates stronger interaction between RAD23 and phyllogen in yeast, while − indicates that no significant interaction was detected. Raw data of yeast growth are shown in Figure S4. Several results were previously reported in aIwabuchi et al. (2020), bIwabuchi et al. (2019), and cKitazawa et al. (2022). [file MPP-25-e13410-s001.xlsx]

## Sheet: Table S1
Table S1. PHYLRYD interacts with RAD23 in yeast.
	Activation domain (AD)
		Arabidopsis RAD23			Oryza RAD23
DNA-binding domain (BD)	Empty	RAD23C	RAD23D		OsRAD23c	OsRAD23d.2
Empty	−a	−b	−a		−	−c
PHYLRYD	−	++	++		++	+
PHYLOY	−b	++b	++a		++	++c
The symbols indicate the growth of yeast co-expressing AD-fused RAD23 and BD-fused phyllogen on the selective media (−LWAH, −LWH+3AT, −LWH, and −LW): +++ the yeast grew on all the four media; ++ the yeast grew on −LWH+3AT, −LWH, and −LW; + the yeast grew on −LWH and −LW; − the yeast grew only on −LW. A higher number of + indicates stronger interaction between RAD23 and phyllogen in yeast, while −…
References
Iwabuchi, N., Kitazawa, Y., Maejima, K., Koinuma, H., Miyazaki, A., Matsumoto, O., et al. (2020) Functional variation in phyllogen, a phyllody-inducing phytoplasma effector family, attributable to a single amino acid polymorphism. Molecular Plant Pathology, 21, 1322–1336.
Iwabuchi, N., Maejima, K., Kitazawa, Y., Miyatake, H., Nishikawa, M., Tokuda, R., et al. (2019) Crystal structure of phyllogen, a phyllody-inducing effector protein of phytoplasma. Biochemical and Biophysical Research Communications, 513, 952–957.
Kitazawa, Y., Iwabuchi, N., Maejima, K., Sasano, M., Matsumoto, O., Koinuma, H., et al. (2022) A phytoplasma effector acts as a ubiquitin-like mediator between floral MADS-box proteins and proteasome shuttle proteins. The Plant Cell, 34, 1709–1723.
