# Supplementary material for: Target degradation specificity of phytoplasma effector phyllogen is regulated by the recruitment of host proteasome shuttle protein
Source: Mol Plant Pathol. 2023 Dec 17;25(1):e13410. doi: 10.1111/mpp.13410 (PMC10799209; doi:10.1111/mpp.13410)
Supplement: Supplementary file 6 — Table S2. Genes used in the study. [file MPP-25-e13410-s003.xlsx]

## Sheet: Table S2
Table S2. Genes used in the study.
Gene group	Gene name	Species	strain	NCBI accession	Reference
phyllogen	PHYLAY-A	Ca. P. asteris	apricot chlorotic leafroll (AY-A)	AB862479	Maejima, Iwai, et al., 2014
	PHYLAY2192	Ca. P. asteris	aster yellows (AY2192)	AB862480	Maejima, Iwai, et al., 2014
	PHYLA-AY	Ca. P. asteris	aster yellows from apricot (A-AY)	AB862477	Maejima, Iwai, et al., 2014
	SAP54 (PHYLAY-WB)	Ca. P. asteris	aster yellows witches' broom (AY-WB)	CP000061	MacLean et al., 2011
	PHYLAVUT	Ca. P. asteris	atypic aster yellows (AVUT)	AB862478	Maejima, Iwai, et al., 2014
	PHYLCA-76	Ca. P. asteris	carrot yellows (CA-76)	AB862481	Maejima, Iwai, et al., 2014
	PHYLCYP	Ca. P. asteris	chrysanthemum yellows (CYP)	JSWH01000189	Pacifico et al., 2015
	PHYLED	Ca. P. asteris	eggplant dwarf (ED)	AB862482	Maejima, Iwai, et al., 2014
	PHYLGLAW	Ca. P. asteris	gladiolus witches' broom (GLAW)	AB897828	Maejima, Iwai, et al., 2014
	PHYLGLAWC	Ca. P. asteris	gladiolus witches’ broom (GLAWC)	AB862483	Maejima, Iwai, et al., 2014
	PHYLLEO	Ca. P. asteris	leontodon yellows (LEO)	AB862484	Maejima, Iwai, et al., 2014
	PHYLAY1	Ca. P. asteris	maryland aster yellows (AY1)	DQ837760	Jomantiene et al., 2007
	PHYLMD	Ca. P. asteris	mulberry dwarf (MD)	LC492887	Iwabuchi et al., 2020
	PHYLRV	Ca. P. asteris	oilseed rape virescence (RV)	AB862487	Maejima, Iwai, et al., 2014
	PHYLOY	Ca. P. asteris	onion yellows (OY)	AB812838	Maejima, Iwai, et al., 2014
	PHYLDY2014	Ca. P. asteris	periwinkle leaf yellowing (DY2014)	SRMC00000000	Cho et al., 2019
	PHYLPvWB	Ca. P. asteris	porcelain vine witches' broom (PvWB)	LC388972	Iwabuchi et al., 2020
	PHYLPrG	Ca. P. asteris	primula green (PrG)	AB862485	Maejima, Iwai, et al., 2014
	PHYLRP166	Ca. P. asteris	rapeseed phyllody (RP166)	CP055264	Cho et al., 2020
	PHYLSAY	Ca. P. asteris	severe western aster yellows (SAY)	AB862488	Maejima, Iwai, et al., 2014
	PHYLTY	Ca. P. asteris	tomato yellows (TY)	EF200537	Jomantiene et al., 2007
	PHYLTW1	Ca. P. asteris	TW1	QGKT00000000	Town et al., 2018
	PHYLSY	Ca. P. fragariae	strawberry yellows (SY)	LC388969	Iwabuchi et al., 2020
	PHYLJHP	Ca. P. japonicum	Japanese hydrangea phyllody (JHP)	LC388970	Iwabuchi et al., 2020
	PHYLRYD	Ca. P. oryzae	rice yellow dwarf (RYD)	LC388973	Iwabuchi et al., 2020
	PHYLPEY	Ca. P. phoenicium	picris echioides yellows (PEY)	AB862490	Maejima, Iwai, et al., 2014
	PHYLChiP	Ca. P. phoenicium	ChiP	PUUG01000078	unpublished
	PHYLCP	Ca. P. pruni	clover proliferation (CP)	AB862489	Maejima, Iwai, et al., 2014
	PHYLJR1	Ca. P. pruni	poinsettia branch-inducing (JR1)	AKIK01000122	Saccardo et al., 2012
	PHYLPoiBI	Ca. P. pruni	poinsettia branch-inducing (PoiBI)	LC388995	Iwabuchi et al., 2020
	PHYLSP1	Ca. P. pruni	spiraea stunt (SP1)	EF200539	Jomantiene et al., 2007
	PHYLPWB	Ca. P. trifolii	potato witches' broom (PWB)	LC388978	Iwabuchi et al., 2020
	PHYLCPS	Ca. P. trifolii	catharanthus phyllody (CPS)	AB897827	Maejima, Iwai, et al., 2014
MTF	APETALA1 (AP1)	A. thaliana	-	NM_105581	Chen et al., 2008
	CAULIFLOWER (CAL)	A. thaliana	-	NM_102395	Raman et al., 2013
	FRUITFULL (FUL)	A. thaliana	-	NM_125484	Chen et al., 2008
	SEPALLATA1 (SEP1)	A. thaliana	-	NM_121585	Chen et al., 2008
	SEPALLATA2 (SEP2)	A. thaliana	-	NM_111098	Chen et al., 2008
	SEPALLATA3 (SEP3)	A. thaliana	-	NM_102272	Chen et al., 2008
	SEPALLATA4 (SEP4)	A. thaliana	-	NM_126418	Chen et al., 2008
	AGAMOUS (AG)	A. thaliana	-	NM_118013	Cairney and Pullman, 2007
	OsMADS1	O. sativa	-	L34271	Lee et al., 2003
	OsMADS5	O. sativa	-	U78890	Lee et al., 2003
	OsMADS7	O. sativa	-	U78891	Lee et al., 2003
	OsMADS8	O. sativa	-	U78892	Lee et al., 2003
	OsMADS14	O. sativa	-	AF058697	Lee et al., 2003
	OsMADS15	O. sativa	-	AF058698	Lee et al., 2003
	OsMADS18	O. sativa	-	AF091458	Lee et al., 2003
	OsMADS20	O. sativa	-	AY250075	Lee et al., 2003
	OsMADS34	O. sativa	-	AB003324	Lee et al., 2003
RAD23	RAD23C	A. thaliana	-	NM_001202864	Iwabuchi et al., 2019
	RAD23D	A. thaliana	-	NM_123208	Ishibashi et al., 2006
	OsRAD23c	O. sativa	-	LOC_Os06g15360.1a	Farmer et al., 2010
	OsRAD23d.2	O. sativa	-	LOC_Os09g24200.2a	Farmer et al., 2010
a Accession number in the MSU Rice Genome Annotation Project Database (http://rice.plantbiology.msu.edu)
References
Cairney, J. and Pullman, G.S. (2007) The cellular and molecular biology of conifer embryogenesis. New Phytologist, 176, 511–536.
Chen, M.-K., Lin, I.-C. and Yang, C.-H. (2008) Functional analysis of three lily (Lilium longiflorum) APETALA1-like MADS box genes in regulating floral transition and formation. Plant and Cell Physiology, 49, 704–717.
Cho, S.-T., Kung, H.-J., Huang, W., Hogenhout, S.A. and Kuo, C.-H. (2020) Species boundaries and molecular markers for the classification of 16SrI phytoplasmas inferred by genome analysis. Frontiers in Microbiology, 11, 1531.
Cho, S.-T., Lin, C.-P. and Kuo, C.-H. (2019) Genomic characterization of the periwinkle leaf yellowing (PLY) phytoplasmas in Taiwan. Frontiers in Microbiology, 10, 2194.
Farmer, L.M., Book, A.J., Lee, K.-H., Lin, Y.-L., Fu, H. and Vierstra, R.D. (2010) The RAD23 family provides an essential connection between the 26S proteasome and ubiquitylated proteins in Arabidopsis. The Plant Cell, 22, 124–142.
Ishibashi, T., Kimura, S., Furukawa, T. and Sakaguchi, K. (2006) DNA repair mechanisms in UV-B tolerant plants. Japan Agricultural Research Quarterly: JARQ, 40, 107–113.
Iwabuchi, N., Kitazawa, Y., Maejima, K., Koinuma, H., Miyazaki, A., Matsumoto, O., et al. (2020) Functional variation in phyllogen, a phyllody-inducing phytoplasma effector family, attributable to a single amino acid polymorphism. Molecular Plant Pathology, 21, 1322–1336.
Iwabuchi, N., Maejima, K., Kitazawa, Y., Miyatake, H., Nishikawa, M., Tokuda, R., et al. (2019) Crystal structure of phyllogen, a phyllody-inducing effector protein of phytoplasma. Biochemical and Biophysical Research Communications, 513, 952–957.
Jomantiene, R., Zhao, Y. and Davis, R.E. (2007) Sequence-variable mosaics: composites of recurrent transposition characterizing the genomes of phylogenetically diverse phytoplasmas. DNA and Cell Biology, 26, 557–564.
Lee, S., Kim, J., Son, J.-S., Nam, J., Jeong, D.-H., Lee, K., et al. (2003) Systematic reverse genetic screening of T-DNA tagged genes in rice for functional genomic analyses: MADS-box genes as a test case. Plant and Cell Physiology, 44, 1403–1411.
MacLean, A.M., Sugio, A., Makarova, O. V., Findlay, K.C., Grieve, V.M., Tóth, R., et al. (2011) Phytoplasma effector SAP54 induces indeterminate leaf-like flower development in Arabidopsis plants. Plant Physiology, 157, 831–841.
Maejima, K., Iwai, R., Himeno, M., Komatsu, K., Kitazawa, Y., Fujita, N., et al. (2014) Recognition of floral homeotic MADS domain transcription factors by a phytoplasmal effector, phyllogen, induces phyllody. The Plant Journal, 78, 541–554.
Pacifico, D., Galetto, L., Rashidi, M., Abbà, S., Palmano, S., Firrao, G., et al. (2015) Decreasing global transcript levels over time suggest that phytoplasma cells enter stationary phase during plant and insect colonization. Applied and Environmental Microbiology, 81, 2591–2602.
Raman, H., Raman, R., Eckermann, P., Coombes, N., Manoli, S., Zou, X., et al. (2013) Genetic and physical mapping of flowering time loci in canola (Brassica napus L.). Theoretical and Applied Genetics, 126, 119–132.
Saccardo, F., Martini, M., Palmano, S., Ermacora, P., Scortichini, M., Loi, N., et al. (2012) Genome drafts of four phytoplasma strains of the ribosomal group 16SrIII. Microbiology, 158, 2805–2814.
Town, J.R., Wist, T., Perez-Lopez, E., Olivier, C.Y. and Dumonceaux, T.J. (2018) Genome sequence of a plant-pathogenic bacterium, “Candidatus Phytoplasma asteris” strain TW1. Microbiology Resource Announcements, 7, e01109-18.
