# Supplementary material for: Target degradation specificity of phytoplasma effector phyllogen is regulated by the recruitment of host proteasome shuttle protein
Source: Mol Plant Pathol. 2023 Dec 17;25(1):e13410. doi: 10.1111/mpp.13410 (PMC10799209; doi:10.1111/mpp.13410)
Supplement: Supplementary file 7 — Table S3. Plasmids used in the study. [file MPP-25-e13410-s005.xlsx]

## Sheet: Table S3
Table S3. Plasmids used in the study.
Plasmid	Cloned gene	Purpose	Reference
pENTAa	PHYLRYD	Gene cloning	Kitazawa et al., 2023
	PHYLOY	Gene cloning	Iwabuchi et al., 2019
	PHYLSY	Gene cloning	Iwabuchi et al., 2020
	AP1	Gene cloning	Maejima et al., 2014
	SEP1	Gene cloning	Iwabuchi et al., 2019
	SEP2	Gene cloning	Iwabuchi et al., 2019
	SEP3	Gene cloning	Maejima et al., 2014
	SEP4	Gene cloning	Iwabuchi et al., 2019
	OsMADS5	Gene cloning	This study
	OsMADS8	Gene cloning	Kitazawa et al., 2017
	OsMADS14	Gene cloning	Kitazawa et al., 2017
	OsMADS15	Gene cloning	This study
	OsMADS18	Gene cloning	This study
	RAD23C	Gene cloning	Iwabuchi et al., 2019
	RAD23D	Gene cloning	Iwabuchi et al., 2020
	OsRAD23c	Gene cloning	This study
	OsRAD23d.2e	Gene cloning	Kitazawa et al., 2022
pTRV1 (RNA1)b	-	In planta expression by TRV	Iwabuchi et al., 2019
pTRV2 (RNA2)b	PHYLRYD	In planta expression by TRV	This study
	PHYLOY	In planta expression by TRV	Iwabuchi et al., 2019
	-	In planta expression by TRV	Iwabuchi et al., 2019
pEarleyGate203c	AP1	Degradation assay	Iwabuchi et al., 2020
	SEP1	Degradation assay	Iwabuchi et al., 2020
	SEP2	Degradation assay	Iwabuchi et al., 2020
	SEP3	Degradation assay	Iwabuchi et al., 2020
	SEP4	Degradation assay	Iwabuchi et al., 2020
	OsMADS5	Degradation assay	This study
	OsMADS8	Degradation assay	This study
	OsMADS14	Degradation assay	This study
	OsMADS15	Degradation assay	This study
	OsMADS18	Degradation assay	This study
	RAD23C	Immunoprecipitation	Kitazawa et al., 2022
pEarleyGateN3 × FLAGb	PHYLRYD	Degradation assay, Immunoprecipitation	This study
	PHYLOY	Degradation assay, Immunoprecipitation	Iwabuchi et al., 2019
	PHYLSY	Degradation assay, Immunoprecipitation	Iwabuchi et al., 2020
pEarleyGate101c	AP1	Immunoprecipitation	This study
	SEP3	Immunoprecipitation	Kitazawa et al., 2017
pGADT7d	AP1	Y2H	Maejima et al., 2014
	SEP1	Y2H	Iwabuchi et al., 2019
	SEP2	Y2H	Iwabuchi et al., 2019
	SEP3	Y2H	Maejima et al., 2014
	SEP4	Y2H	Iwabuchi et al., 2019
	OsMADS5	Y2H	This study
	OsMADS8	Y2H	Kitazawa et al., 2017
	OsMADS14	Y2H	Kitazawa et al., 2017
	OsMADS15	Y2H	This study
	OsMADS18	Y2H	This study
	RAD23C	Y2H	Iwabuchi et al., 2019
	RAD23D	Y2H	Iwabuchi et al., 2020
	OsRAD23c	Y2H	This study
	OsRAD23d.2e	Y2H	Kitazawa et al., 2022
pGBKT7d	PHYLRYD	Y2H	Kitazawa et al., 2023
	PHYLOY	Y2H	Maejima et al., 2014
a Himeno et al., 2010
b Iwabuchi et al., 2019
c Earley et al., 2006
d Purchaced from Clontech
e Described as OsRAD23
References
Earley, K.W., Haag, J.R., Pontes, O., Opper, K., Juehne, T., Song, K., et al. (2006) Gateway-compatible vectors for plant functional genomics and proteomics. The Plant Journal, 45, 616–629.
Himeno, M., Maejima, K., Komatsu, K., Ozeki, J., Hashimoto, M., Kagiwada, S., et al. (2010) Significantly low level of small RNA accumulation derived from an encapsidated mycovirus with dsRNA genome. Virology, 396, 69–75.
Iwabuchi, N., Maejima, K., Kitazawa, Y., Miyatake, H., Nishikawa, M., Tokuda, R., et al. (2019) Crystal structure of phyllogen, a phyllody-inducing effector protein of phytoplasma. Biochemical and Biophysical Research Communications, 513, 952–957.
Iwabuchi, N., Kitazawa, Y., Maejima, K., Koinuma, H., Miyazaki, A., Matsumoto, O., et al. (2020) Functional variation in phyllogen, a phyllody-inducing phytoplasma effector family, attributable to a single amino acid polymorphism. Molecular Plant Pathology, 21, 1322–1336.
Kitazawa, Y., Iwabuchi, N., Himeno, M., Sasano, M., Koinuma, H., Nijo, T., et al. (2017) Phytoplasma-conserved phyllogen proteins induce phyllody across the Plantae by degrading floral MADS domain proteins. Journal of Experimental Botany, 68, 2799–2811.
Kitazawa, Y., Iwabuchi, N., Maejima, K., Matsumoto, O., Suzuki, M., Matsuyama, J., et al. (2023) Random mutagenesis-based screening of the interface of phyllogen, a bacterial phyllody-inducing effector, for interaction with plant MADS-box proteins. Frontiers in Plant Science, 14, 1058059.
Kitazawa, Y., Iwabuchi, N., Maejima, K., Sasano, M., Matsumoto, O., Koinuma, H., et al. (2022) A phytoplasma effector acts as a ubiquitin-like mediator between floral MADS-box proteins and proteasome shuttle proteins. The Plant Cell, 34, 1709–1723.
Maejima, K., Iwai, R., Himeno, M., Komatsu, K., Kitazawa, Y., Fujita, N., et al. (2014) Recognition of floral homeotic MADS domain transcription factors by a phytoplasmal effector, phyllogen, induces phyllody. The Plant Journal, 78, 541–554.
