# Supplementary material for: Target degradation specificity of phytoplasma effector phyllogen is regulated by the recruitment of host proteasome shuttle protein
Source: Mol Plant Pathol. 2023 Dec 17;25(1):e13410. doi: 10.1111/mpp.13410 (PMC10799209; doi:10.1111/mpp.13410)
Supplement: Supplementary file 8 — Table S4. Primers used in the study. [file MPP-25-e13410-s006.xlsx]

## Sheet: Table S4
Table S4. Primers used in the study.
Primer name	Sequence (5'→3')	Targets	Purpose	Reference
OsMADS5-to-pENTA-F	AAGGAACCAATTCAGTCATGGGGCGAGGGAAAGTAG	OsMADS5	Cloning into pENTA	This study
OsMADS5-to-pENTA-R	AAGCTGGGTCTAGATATCATTGGTTGAGGTGATCCATG	OsMADS5	Cloning into pENTA	This study
OsMADS15-to-pENTA_F	AAGGAACCAATTCAGTCATGGGGCGGGGGAAG	OsMADS15	Cloning into pENTA	This study
OsMADS15-to-pENTA-R	AAGCTGGGTCTAGATATTAAGCATTGAGGTGGCTCAG	OsMADS15	Cloning into pENTA	This study
OsMADS18-to-pENTA-F	AAGGAACCAATTCAGTCATGGGGAGAGGGCCGGTGC	OsMADS18	Cloning into pENTA	This study
OsMADS18-to-pENTA-R	AAGCTGGGTCTAGATATCATGTGTGACTTGTCCGGAG	OsMADS18	Cloning into pENTA	This study
OsRAD23c-to-pENTA-F	AAGGAACCAATTCAGTCATGAAGCTGTTCGTGAAGACCCTGAAGG	OsRAD23c	Cloning into pENTA	This study
OsRAD23c-to-pENTA-R	AAGCTGGGTCTAGATCTATTGTTGATCCTCAAACTCATGG	OsRAD23c	Cloning into pENTA	This study
2A-RYD-F	TCCAACCCTGGGCCCATGAACAAGGATATCGCTAC	PHYLRYD	Cloning into pTRV2	This study
pTRV2-RYD-R	GTCCTTAAATCCCTATCAGTTGTTCTTGTTGTTGA	PHYLRYD	Cloning into pTRV2	This study
pTRV2-1173-1193F	TAGGGATTTAAGGACGTGAAC	pTRV2	Cloning into pTRV2	Iwabuchi et al., 2019
2A-R	GGGCCCAGGGTTGGACTCGA	pTRV2	Cloning into pTRV2	Iwabuchi et al., 2019
trv-F	GCTGCTAGTTCATCTGCAC	pTRV2	Confirmation of TRV infection	Iwabuchi et al., 2019
trv-R	GCACGGATCTACTTAAAGAAC	pTRV2	Confirmation of TRV infection	Iwabuchi et al., 2019
25e	CTGGTTGATCCTGCCAG	18S rRNA	RT-PCR internal control	Nickrent and Starr, 1994
1769	CACCTACGGAAACCTTGTT	18S rRNA	RT-PCR internal control	Nickrent and Starr, 1994
OsMADS5-to-pGADT7-F	ACCAGATTACGCTCATATGGGGCGAGGGAAAGTAG	OsMADS5	Cloning into pGADT7	This study
OsMADS15-to-pGADT7-F	ACCAGATTACGCTCATATGGGGCGGGGGAAGGTG	OsMADS15	Cloning into pGADT7	This study
OsMADS18-to-pGADT7-F	ACCAGATTACGCTCATATGGGGAGAGGGCCGGTGC	OsMADS18	Cloning into pGADT7	This study
pENTA-to-pGADT7-EcoRI-R	TGCCCACCCGGGTGGAATTCCAAGAAAGCTGGGTCTAG	pENTA	Cloning into pGADT7	This study
OsRAD23c-to-pGADT7-F	ACCAGATTACGCTCATATGAAGCTGTTCGTGAAGACCCTGAAGG	OsRAD23c	Cloning into pGADT7	This study
OsRAD23c-to-pGADT7-R	TGCCCACCCGGGTGGAACTATTGTTGATCCTCAAACTCATGG	OsRAD23c	Cloning into pGADT7	This study
References
Iwabuchi, N., Maejima, K., Kitazawa, Y., Miyatake, H., Nishikawa, M., Tokuda, R., et al. (2019) Crystal structure of phyllogen, a phyllody-inducing effector protein of phytoplasma. Biochemical and Biophysical Research Communications, 513, 952–957.
Nickrent, D.L. and Starr, E.M. (1994) High rates of nucleotide substitution in nuclear small-subunit (18S) rDNA from holoparasitic flowering plants. Journal of Molecular Evolution, 39, 62–70.
